# Supplementary material for: Determination of Free Amino Acids in Milk, Colostrum and Plasma of Swine via Liquid Chromatography with Fluorescence and UV Detection
Source: Molecules. 2022 Jun 28;27(13):4153. doi: 10.3390/molecules27134153 (PMC9268350; doi:10.3390/molecules27134153)
Supplement: Supplementary file 1 [file molecules-27-04153-s001.zip]

Archive with 1 entries (1 files):
- molecules-1771522-supplementary.pdf
